# Supplementary material for: Efficacy and Microbiota Modulation Induced by LimpiAL 2.5%, a New Medical Device for the Inverse Psoriasis Treatment
Source: Int J Mol Sci. 2023 Mar 28;24(7):6339. doi: 10.3390/ijms24076339 (PMC10094358; doi:10.3390/ijms24076339)
Supplement: Supplementary file 1 [file ijms-24-06339-s001.zip]

Archive with 1 entries (1 files):
- ijms-2280360-supplementary.pdf
